# Supplementary material for: ‘Finding a relationship’: Conversations between mental health and social care staff, and service users about service users’ romantic relationships
Source: PLOS Ment Health. 2025 May 8;2(5):e0000184. doi: 10.1371/journal.pmen.0000184 (PMC12798258; doi:10.1371/journal.pmen.0000184)
Supplement: S1 Data — (XLSX) [file pmen.0000184.s004.xlsx]

## Sheet: Sheet0
	How long have you worked in mental health services?	What is your current job title? (If you would rather not say, please leave this blank).	Which professional group, if any, do you belong to? - Selected Choice	Which professional group, if any, do you belong to? - Other professional group (please specify) - Text	Which of the following, if any, do you work for?	What sort of service do you mainly work in? - Selected Choice	What sort of service do you mainly work in? - Other (please specify) - Text	Do you work in the U.K., or elsewhere? - Selected Choice	Do you work in the U.K., or elsewhere? - Elsewhere (please specify) - Text	Some service users express that they would like help from services in finding and developing romantic / intimate relationships. How far do you agree that this is an appropriate aspect of your work role?	Please explain briefly why you think this is or is not part of your work role.	Of the service users you support, how many are single? Your best estimate is fine.	How many of these single service users would like to find a relationship? Your best estimate is fine.	Of the service users you support who are single, with how many do you have conversations about “finding a relationship”?	How often do you have “finding a relationship” conversations with the service users you support?	Who initiates these conversations?	How much do the following factors form barriers to “finding a relationship” conversations? - Lack of time	How much do the following factors form barriers to “finding a relationship” conversations? - Feeling it is inappropriate in my work role	How much do the following factors form barriers to “finding a relationship” conversations? - Worries about it feeling intrusive to the service user	How much do the following factors form barriers to “finding a relationship” conversations? - Worries about it being triggering for service users who have experienced abuse or sexual violence	How much do the following factors form barriers to “finding a relationship” conversations? - Worries about it breaking down professional boundaries	How much do the following factors form barriers to “finding a relationship” conversations? - Not feeling able to help if the person does want to find a relationship	How much do the following factors form barriers to “finding a relationship” conversations? - Worries that the service user is vulnerable to exploitation and supporting them to find a relationship might not be in their best interest	How much do the following factors form barriers to “finding a relationship” conversations? - Lack of management support	How much do the following factors form barriers to “finding a relationship” conversations? - Lack of training	How much do the following factors form barriers to “finding a relationship” conversations? - Other barrier (if applicable, please specify)	How much do the following factors form barriers to “finding a relationship” conversations? - Other barrier (if applicable, please specify) - Text	How much do the following factors form barriers to “finding a relationship” conversations? - Other barrier (if applicable, please specify)	How much do the following factors form barriers to “finding a relationship” conversations? - Other barrier (if applicable, please specify) - Text	How much do the following factors form barriers to “finding a relationship” conversations? - Other barrier (if applicable, please specify)	How much do the following factors form barriers to “finding a relationship” conversations? - Other barrier (if applicable, please specify) - Text	Which of these barriers do you think is the most significant?	Is there anything else you'd like to say about these barriers?	In which context, if any, is it easier to have "finding a relationship" conversations? - Selected Choice	In which context, if any, is it easier to have "finding a relationship" conversations? - Other (please specify) - Text	Please tell us if any of the following service user characteristics affect how comfortable you feel having “finding a relationship” conversations with service users. - Gender	Please tell us if any of the following service user characteristics affect how comfortable you feel having “finding a relationship” conversations with service users. - Religion	Please tell us if any of the following service user characteristics affect how comfortable you feel having “finding a relationship” conversations with service users. - Age	Please tell us if any of the following service user characteristics affect how comfortable you feel having “finding a relationship” conversations with service users. - Ethnicity	Please tell us if any of the following service user characteristics affect how comfortable you feel having “finding a relationship” conversations with service users. - Sexuality	Please tell us if any of the following service user characteristics affect how comfortable you feel having “finding a relationship” conversations with service users. - Level of social skills	Please tell us if any of the following service user characteristics affect how comfortable you feel having “finding a relationship” conversations with service users. - Other (please specify)	Please tell us if any of the following service user characteristics affect how comfortable you feel having “finding a relationship” conversations with service users. - Other (please specify) - Text	Please tell us if any of the following service user characteristics affect how comfortable you feel having “finding a relationship” conversations with service users. - Unsure	If you selected any of the factors above, please briefly explain how these affect how comfortable you feel having "finding a relationship" conversations.	Please tell us about any ways in which you, or others you work with, try to help those who express a desire for an intimate / romantic relationship.	Are there any other ways you think staff in mental health and social care services could support people in finding a relationship (even if these are not current practice in your workplace)?	Have you been given any guidance or training in your current work about having “finding a relationship” conversations with service users?	Please tell us briefly about what guidance or training you have had regarding "finding a relationship" conversations.
1	Less than 2 years		Psychologist		Voluntary sector organisation	Prefer not to say		U.K.
2	Less than 2 years	trainee psychologist	Psychologist		NHS	NHS community based mental health team		U.K.		Somewhat disagree	I feel like it would be unethical to help them find a relationship, however, helping them to develop appropriate skills would help to build therapeutic relationship and may result in better mental health outcomes for them.	Less than 25%	Less than 25%	Few	Rarely	Usually the service user	None at all	A great deal	A moderate amount	A little	A great deal	A moderate amount	A moderate amount	A little	A little	A moderate amount	it is probable that a relationship may present another stressor to the service user's life	A moderate amount	starting up relationship problems in a therapeutic session	A moderate amount	service users' previous relationship problems	feeling it is inappropriate in my work role		Group settings		Please tick	Please tick	Please tick	Please tick	Please tick	Please tick	Please tick	severity of mental illness	Please tick	At younger ages and in religions in which there are no strict rules for marriage, the female gender and heterosexual (because I can help them using my own experiences)	asking a simple question like "What are your thoughts about romantic relationships?"		No
3	2-5 years		Social worker		Independent sector organisation	Supported accommodation service (e.g. residential service, supported housing, floating outreach)		U.K.		Somewhat disagree		50-75%	50-75%	Many	Sometimes	Usually the service user	A moderate amount		A little	A moderate amount														One to one conversations,Group settings			Please tick		Please tick	Please tick								No
4	Less than 2 years	Mental Health Support Worker	Support worker		Independent sector organisation	Supported accommodation service (e.g. residential service, supported housing, floating outreach)		U.K.		Somewhat agree	It depends on the level of care they require, in the more independent housing I would say I would be happy to discuss this but in high support this is not our priority	50-75%	25-50%	Few	Rarely	Usually the service user	A little	A little	A great deal	None at all	A moderate amount	A moderate amount	A great deal	A little	A moderate amount							Worries that is inappropriate and intrusive		Group settings			Please tick				Please tick				Religion as I am unsure how comfortable the customer is discussing intimacy/sexual relations	Discussion of social connections	Attending group activities in the community, more opportunities to interact with people outside of the service	No
5	2-5 years	Complex Needs Support Worker	Support worker		Independent sector organisation	Supported accommodation service (e.g. residential service, supported housing, floating outreach)		U.K.		Strongly disagree	My work role involves logging into an app at the start of the shift, and ticking off the tasks that are listed e.g. prepare food, so the work is mostly set out for us. We do help assist with emotional support and distress, but no tasks are really geared towards building relationships. Additionally, the clients have severe mental/physical disabilities and so it is either not something they would d…	Less than 25%	Less than 25%	Few	Never	Not applicable - I don't have these conversations	None at all	A great deal	None at all	None at all	A little	None at all	A little	A great deal	A great deal	A great deal	A view that the individual may not be socially capable of a relationship e.g. if they display traits of aggression	A moderate amount	If the family are heavily involved, they can often be overprotective and not want their child to be dating	None at all		Lack of management support	Everything you do has to be mostly approved or encouraged by them, so even if you have no personal barriers, without management support, it is not something that can be done.	One to one conversations		Please tick					Please tick				Male gender - With individuals that are more high functioning and desire a relationship , I may not feel as comfortable talking about relationships in case it gave them the wrong impression or broke boundaries that are enforced because they are likely to easily get attached to female staff. Level of social skills - this links on from above too. But individuals that are more low functioning do not…	This is not something that is done in my practice.	Taking clients to community events e.g. coffee events with other people with disabilities, social dance classes etc. where they can be encouraged to interact with other people in society and potentially form relationships.	No
6	Less than 2 years	Assistant Psychologist	Psychologist		NHS	Inpatient service		U.K.		Somewhat agree	Part of holistic care planning	50-75%	25-50%	Few	Sometimes	Sometimes me, sometimes the service user	None at all	None at all	None at all	None at all	None at all	None at all	None at all	None at all	None at all							None, it is part of the role to address this aspect of their lives as well in thinking about the person as a whole		One to one conversations												Explore whether they have any pre-existing ideas in mind first and take it from there		No
7	6-10 years	Night Caseworker	Support worker		Voluntary sector organisation	Supported accommodation service (e.g. residential service, supported housing, floating outreach)		U.K.		Somewhat disagree	Many of the clients have history of being perpetrators of DV.	50-75%	Less than 25%	Few	Rarely	Always the service user	None at all	A little	A little	A great deal	A little	None at all	A great deal	None at all	None at all	A great deal	The clients who have asked are male and have a history of perpetrators of domestic violence					Client’s history of domestic violence	No	Unsure		Please tick					Please tick	Please tick	Previous history of domestic violence		I do find it uncomfortable when a client with a history of being a perpetrator of domestic violence and/or sexual assault wishes to discuss how they can find a girlfriend.	We try and sensitively explain how consensual relationships work. Remind them how coercive behaviour is wrong and try and guide them on acceptable behaviour	I do not think it should be part of my role	Yes	It was linked into safeguarding due to the index crimes some of the clients have historically committed
8	More than 10 years	Consultant Psychiatrist	Psychiatrist		NHS	NHS community based mental health team		U.K.		Somewhat disagree	Even though this is important, it is difficult to address these issues in the time slot given to me to see the service user. I also do not have access to resources or skills to be able to help someone like that.	More than 75%	Less than 25%	None	Never	Always the service user	A great deal	A great deal	A great deal	A little	A great deal	A great deal	A great deal	A great deal	A little							Time		One to one conversations		Please tick		Please tick		Please tick						Direct them to dating sites o encourage their families/carers to support	Direct them to relevant services	No
9	Less than 2 years	Assistant Psychologist	Psychologist		NHS	NHS community based mental health team		U.K.		Somewhat agree		25-50%	Less than 25%	Few	Rarely	Always the service user	A moderate amount	A great deal	A great deal	A great deal	A great deal	A moderate amount	A little	None at all	A little							Worries about it breaking professional boundaries		One to one conversations		Please tick		Please tick										No
10	6-10 years	Quality Support Manager	Other professional group (please specify)	Management in 3rd sector social care organisation	Voluntary sector organisation	Supported accommodation service (e.g. residential service, supported housing, floating outreach)		U.K.		Somewhat agree	We cannot act as matchmakers but we should support our service users to recognise healthy relationships, build boundaries and encourage positive social interactions	More than 75%	25-50%	Few	Rarely	Always the service user	A little	A moderate amount	A little	A little	A great deal	A little	A moderate amount	None at all	None at all	None at all		None at all		None at all		Ensuring the support remains boundaries and the service user takes the lead if this is what they wish to do		One to one conversations							Please tick					It wouldn’t be about finding a relationship for them but more so about building interpersonal social skills and recognising how they might be vulnerable to exploitation	By working on the individual to build skills mentioned above that’s as far as we should go	No
11	More than 10 years	Clinical psychologist	Psychologist		NHS	NHS community based mental health team		U.K.		Strongly agree	Part of recovery and happiness	25-50%	More than 75%	All, or nearly all	Frequently	Sometimes me, sometimes the service user	A little	A little	A little	A moderate amount	None at all	A little	None at all	None at all	None at all	None at all		None at all		None at all		Time and appropriate services		One to one conversations										Please tick		Building up self-esteem	Social opportunities in services	No
12	2-5 years	Complex Needs Support Worker	Support worker		Independent sector organisation	Supported accommodation service (e.g. residential service, supported housing, floating outreach)		U.K.
13	2-5 years	Complex Needs Support Worker	Support worker		Independent sector organisation	Supported accommodation service (e.g. residential service, supported housing, floating outreach)		U.K.		Strongly disagree	My work role involves logging into an app at the start of the shift, and ticking off the tasks that are listed e.g. prepare food, so the work is mostly set out for us and none is geared towards building relationships. We do help assist with emotional support and distress, but the clients have severe mental/physical disabilities and so it is either not something they would ever desire (not capable…	Less than 25%	Less than 25%	Few	Rarely	Always the service user	None at all	A great deal	None at all	None at all	A little	None at all	A moderate amount	A great deal	A moderate amount	A great deal	The person who we support being able to properly communicate their desire for a relationship even if it is something they might want	A great deal	If a person has a severe learning disability and has always been single, conversations about relationships (if handled incorrectly)may come across as condescending or as if you are making fun of them	A great deal	If the family are active in the person we supports lives, they could be overprotective and not want their child to have a relationship e.g. they feel they are too vulnerable or would not want staff to be involved in that way	Lack of management training	I think the main barrier is management, it is never really spoken about that we need to help the clients find relationships, especially because there are so many people involved that it would need to be discussed with e.g. the care management, social workers, the family. When we’ve had less severe clients in the past who weee definitely capable of relationships and I think would benefit/enjoy it …	One to one conversations
14	Less than 2 years		Prefer not to say		NHS	Prefer not to say		U.K.
15
16	2-5 years	Assistant Psychologist	Psychologist		NHS	NHS community based mental health team		U.K.
17	Less than 2 years	peer support worker	Peer support worker		NHS	NHS community based mental health team		U.K.		Somewhat disagree	I'm not sure how appropriate helping someone form an intimate relationship is?	More than 75%	25-50%	Few	Rarely	Usually the service user	None at all	A little	A little	A moderate amount	A great deal	A moderate amount	A great deal	A moderate amount	A great deal							professional boundaries		Group settings							Please tick			Please tick	I wouldn't want to over egg romantic relationships with someone for whom social contacts are difficult			No
18	2-5 years	Assistant psychologist	Psychologist		NHS	NHS community based mental health team		U.K.
19	2-5 years		Occupational therapist		NHS	NHS community based mental health team		U.K.		Somewhat disagree	I would support with self-improvement goals to help the chances of finding a relationship e.g. healthy living, physical fitness, employment, hobbies, but not with actually finding a relationship as there is a concern about professional responsibility if something goes wrong	50-75%	More than 75%	Few	Rarely	Always the service user	A moderate amount	A great deal	None at all	A little	A great deal	A great deal	A great deal	None at all	A great deal							Professional boundaries, vulnerable patients		Unsure							Please tick				Don't want to set someone up to fail or get their hopes up when they have extreme lack of social skills - would try to work on building these skills in other ways first			No
20	2-5 years		Support worker		Independent sector organisation	Supported accommodation service (e.g. residential service, supported housing, floating outreach)		U.K.		Somewhat disagree		50-75%	Less than 25%	Few	Rarely	Always the service user	A little	A great deal	A little	A little	A moderate amount	A little	A little	None at all	None at all									One to one conversations														No
21	More than 10 years	rehab practitioner	Nurse		NHS	NHS community based mental health team		U.K.		Somewhat agree		More than 75%	50-75%	Few	Rarely	Always the service user	None at all	None at all	A great deal	A great deal	A little	A moderate amount	A moderate amount	None at all	None at all							3 and 4		Unsure										Please tick		look into options of where to find a good match - common interests	more knowledge around this	No
22	More than 10 years	service manager CRT	Nurse		NHS	NHS community based mental health team		U.K.
23	More than 10 years	Occupational therapist	Occupational therapist		NHS	NHS community based mental health team		U.K.		Somewhat agree	It is a vital part of identity and role fulfilment	50-75%	Less than 25%	Few	Rarely	Usually the service user	A moderate amount	A little	A moderate amount	None at all	None at all	A little	A little	None at all	None at all	None at all								One to one conversations,Group settings		Please tick	Please tick				Please tick
24	More than 10 years	senior nurse	Nurse		NHS	NHS community based mental health team				Strongly agree	Having a meaningful relationship with someone is many peoples goal. it is very much my role to help/support/advise in ways I can	More than 75%	More than 75%	All, or nearly all	Sometimes	Sometimes me, sometimes the service user	None at all	A moderate amount	A great deal	A moderate amount	A great deal	A moderate amount	A great deal	None at all	A great deal							voulnerability. I'm and experienced nurse although low confidence with this	it is very important that this topic is spoken about, this is huge in peoples lives	One to one conversations										Please tick		asking what a person would like in the future or work towards	I don't know, and probably should	No
25	6-10 years	Lead clinician	Occupational therapist		NHS	NHS community based mental health team		U.K.		Strongly disagree	Romantic relationships are key to managing mental health and to manage lonliness	More than 75%	50-75%	Few	Sometimes	Sometimes me, sometimes the service user	A little	A moderate amount	A moderate amount	A little	A great deal	A moderate amount	A little	A little	A moderate amount	A great deal	Might be a DV perpetrator themselves so this comes with risks					I have experienced no training or discussions around this therefore naturally you think it might be out of the scope of your professional boundaries. Something about it does feel that way.	It seems a shame because romantic relationships are so important and could be the changing factor in someone's loneliness, suicidality and wellbeing.	Unsure				Please tick			Please tick				Social skills - there may be more work to be done prior to considering romantic relationships so might not be considered a priority to discuss. Age - Feels more difficult to introduce this topic to the younger or older age brackets. There's a higher concern of it being out of the scope.	Motivational interviewing around meeting others, behavioural experiments using dating apps and broadening social opportunities. If sex or romantic relationships are specifically raised as an identified issue, this will be explored, formulated and any barriers discussed. Intimate/family relationships is a part of the care plan, however it rarely is a priority to focus on within the time frame.	Unsure, it also feels quite strange to offer a specific intervention around it as you can feel like a dating service and it might feel forced. Where as taking a social intervention and allowing any relationships to come naturally seems the more acceptable way of doing it. But explicitly asking about thoughts and barriers to finding romantic relationships should be more prominent in assessment que…	No
26	6-10 years		Nurse		NHS	Other (please specify)	Oncology but support patients with depression and anxiety	U.K.		Somewhat disagree	Patients are concerned regarding body image and struggle with intimacy	Less than 25%	Less than 25%	Few	Rarely	Not applicable - I don't have these conversations	None at all	A little	A great deal	None at all	None at all	A moderate amount	None at all	None at all	None at all								Time constraints are a factor	One to one conversations						Please tick					Being heterosexual I am not familiar with ways of meeting partners of the same sex that my patients may be interested in		Discussion and group work	No
27	Less than 2 years	Mental Health Practicioner	Occupational therapist		NHS	NHS community based mental health team		U.K.		Somewhat agree	I think people want this but do not express it as they dont feel it is within our role	More than 75%	50-75%	Few	Rarely	Usually the service user	None at all	A little	A moderate amount	A great deal	A great deal	A great deal	A great deal	None at all	A great deal							not knowing how to support someone to seek a relationship and worry about their vulnerability	they are very daughting so would i feel staff would like support arund this	One to one conversations		Please tick									i worry some men may develop some inapprorpriate ideas about our professional relationship- particualrly where they struggle to understnad sexual boundaries.	i show my support for them going out with friends/to pubs and using dating apps but havn't helped practically	offer some eduation about safety in relaitonships for vulnerable peope including udnerstanding their own comfortable boundaries. Maybe helping with dating sites but again i wouldnt know how to support someone to not get taken advantage of here. Maybe some skills support around going on dates e.g conversationa dn social interaction	No
28
29	More than 10 years		Other professional group (please specify)	Advice Worker	NHS	NHS community based mental health team		U.K.
30	2-5 years	perinatal peer support worker	Peer support worker		NHS	NHS community based mental health team		U.K.		Strongly agree	To support them to think about what a healthy relationship is and to think about the way in which they meet new people.	Less than 25%	Less than 25%	Few	Rarely	Sometimes me, sometimes the service user	None at all	A little	A little	A moderate amount	None at all	None at all	A great deal	None at all	None at all		just had a baby, might not be ready yet.					Either there pregnant or have a baby up to the age of 2. May need support for this before getting into a new relationship.	Need to focus on own mental health and wellbeing and care of a baby. Get to know other people but take things slowly if it works out they will understand. having a baby is one of the most difficult things you'll ever do as a women, and if someone is unwell some awful individuals will take advantage of this. To think about where, when and why your meeting someone new, making friends and family awa…	One to one conversations,Group settings			Please tick	Please tick				Please tick	new baby/pregnant		was this baby planned? does this person have social support from friends, family other professionals, do they have capacity to assess risk.	explore healthy and unhealthy relationships. To think about the whole picture in keeping themselves safe keep talking about it.	Offer support in the form of groups to discuss what a healthy relationship looks like. Do some scenarios and explore what they would do in that situation.	No
31	2-5 years	Project Worker	Support worker		Voluntary sector organisation	Supported accommodation service (e.g. residential service, supported housing, floating outreach)		U.K.		Strongly agree	I'm undecided I think it could be good for residents to find meaningful relationships but I wonder if it crosses a boundary to support them into those relationships	50-75%	More than 75%	Few	Sometimes	Always the service user	None at all	A moderate amount	A moderate amount	A moderate amount	A great deal	A moderate amount	A moderate amount	None at all	A great deal	A great deal	Worry that if it goes wrong will the resident blame me?	None at all		None at all		The barrier around professional boundaries	I understand their importance but residents do want someone in their life romantically and I want residents to feel happy it would be helpful if there were more clear guidelines on how we can support a client with this	One to one conversations							Please tick	Please tick	if they have a learning/mental health disability		with level of social skills I face anxiety myself around this so I worry about how I can support someone to engage meaningfully with another person with learning or mental health disability it's because I worry about their capacity and how safe it is for them to engage in a relationship and if someone else will take advantage	I have chats with my clients about what kind of relationship they want. I try to support them by asking how they like to reach out to significant others i.e. in person/online and discuss safety when dating e.g. keeping to public spaces not sharing personal information etc. more of an advisory role as opposed to engaging them directly.	I think it would be good to find dating services (free) that is like speed-dating or friendship making. Or provide this within the service or in the wider organisation so that residents can establish positive relationships	No
32	Less than 2 years	Honorary Assistant Psychologist	Psychologist		NHS	Other (please specify)	NHS Early Intervention in Psychosis Service	U.K.		Somewhat agree	As a psychologist, I believe we have some capacity to help people to consider their needs and roles in relationships.	25-50%	50-75%	None	Never	Not applicable - I don't have these conversations	A little	A moderate amount	A moderate amount	A moderate amount	None at all	A moderate amount	A little	A little	A moderate amount							Lack of training		One to one conversations				Please tick			Please tick				As a younger person, I feel somewhat unqualified to give relationship advice to someone significantly older than me. As for social skills - it is difficult to know how to lead someone with limited social skills into a relationship	I’m not sure! But I’m only at this service once a week so I may miss a lot of these conversations. I have spoken to clients about past relationships, but not about seeking out future ones since no desire was expressed and there were more pressing matters to address.	I suppose via signposting to community activities? And by helping to psychologically prepare them for a relationship if needed	No
33	6-10 years	Student Nurse and Bank Support Worker	Support worker		NHS	Inpatient service		U.K.		Somewhat agree	I think as long as you keep it within certain boundaries, why shouldn’t you support them?	50-75%	50-75%	Many	Rarely	Always the service user	A little	A little	A little	A moderate amount	A moderate amount	None at all	A little	A little	A moderate amount							Management support and the general perception of the public about people with mental illness dating		One to one conversations												Just having a conversation about it and finding out their thoughts.	Discussing it more openly and not stigmatising	No
34	More than 10 years	Charge Nurse	Nurse		NHS	Inpatient service		U.K.		Somewhat agree	My patients talk a lot as part of their recovery is “finding love”	25-50%	More than 75%	Few	Rarely	Usually the service user	None at all	A little	A little	A moderate amount	A moderate amount	A moderate amount	A great deal	A great deal	A great deal							Patient being vulnerable		One to one conversations,Group settings										Please tick		In 20 years I’ve not witnessed this	Training	No
35	2-5 years	social worker	Social worker		Independent sector organisation	Supported accommodation service (e.g. residential service, supported housing, floating outreach)		U.K.		Strongly agree	this is a pressing concern and need in the service users I support	More than 75%	More than 75%	Many	Frequently	Always the service user	None at all	A little	A little	A moderate amount	A moderate amount	A great deal	A moderate amount	A moderate amount	A great deal							crossing professional lines	more training in this regard	One to one conversations			Please tick		Please tick						being outside my own experience i would need more training to feel comfortable	conversation, reassurance, practical advice	no	No
36	6-10 years	Mental Health & Wellbeing Coach	Peer support worker		Voluntary sector organisation	Other (please specify)	Community Services	U.K.		Somewhat agree	I feel that romantic relationships and intimacy are a human need and have a huge impact on mental health.	25-50%	25-50%	Few	Sometimes	Usually the service user	None at all	A moderate amount	A moderate amount	A moderate amount	A little	A moderate amount	A little	A little	A moderate amount							Lack of training around conversations and how these can be appropriate		One to one conversations		Please tick		Please tick										No
37	2-5 years		Psychologist		NHS	Day service, (e.g. day centre, drop in service, recovery college)		U.K.		Strongly disagree		More than 75%	More than 75%	Many	Rarely	Sometimes me, sometimes the service user	A moderate amount	None at all	A moderate amount	A moderate amount	A moderate amount	None at all	A little	None at all	None at all	A great deal		A moderate amount		None at all				One to one conversations			Please tick	Please tick		Please tick								Yes
38	More than 10 years	Consultant psychiatrist	Psychiatrist		NHS	NHS community based mental health team		U.K.		Somewhat agree	It's a key part of people's lives and recoveries. But does require some delicacy to do well and some evidence on how to do it well would be good too. There are also risks to be considered, for example of people ending up in abusive relationships/one with very unequal power dynamics.	50-75%	25-50%	Few	Sometimes	Sometimes me, sometimes the service user	A little	A little	A moderate amount	A moderate amount	A moderate amount	A moderate amount	A moderate amount	A little	A little		I think I'm not necessarily the best person as a consultant psychiatrist carrying out relatively formal reviews - conversations better initiated by people like care coordinators or support workers in a relatively informal setting.					Hard to identify just one and varies from person to person		One to one conversations		Please tick					Please tick						Possibly some form of safe dating facilitation - many people who use mental health services have relationships with others who do too. Quite a few fears though about the possibility that resulting relationships might turn out to be problematic in some way.	No
39	More than 10 years	Clinical Psychologist	Psychologist		NHS	NHS community based mental health team		U.K.		Somewhat agree	its important for the individual's wellbeing, QoL etc. It can however be difficult to support, and in some instances need to considering safeguarding risks.	25-50%	50-75%	Many	Frequently	Sometimes me, sometimes the service user	None at all	A little	None at all	None at all	None at all	A little	A moderate amount	None at all	None at all									One to one conversations,Group settings												We can provide support and encouragement, help people to identify their needs and goals, teach people about communication and relationship skills, and connect people with resources in the community.	covered above	No
40	More than 10 years	consultant psychiatrist	Psychiatrist		NHS	NHS community based mental health team		U.K.		Somewhat agree	tend to rely on support workers to help them socialise but can suggest this as part of the care plan	25-50%	25-50%	Few	Sometimes	Sometimes me, sometimes the service user	A little	A little	A little	None at all	A little	A little	None at all	None at all	None at all							worries it might seem too intrusive	also concerns that the discussion (where initiated by clinician) stigmatise their single status)	One to one conversations								Please tick	forensic history		forensic Hx: - if they have a history of DV I find it problematic to think that they may not be able to manage anger in a future relationship and that this might put a future partner at risk, and that I am instrumental in that (unless I can address the care plan to reduce impulsivity/aggression)	to ask whether having a relationship is one of their goals	to give permission to patients to state this as a goal and set out how you might support someone in their socialisation to address this	No
41	Less than 2 years	PWP	Counsellor / therapist		NHS	NHS community based mental health team		U.K.		Somewhat agree	If they are struggling to maintain or find a relationship based on MH difficulties then i understand that our role can help them with self-esteem or any social anxiety but i think its only our work role if its MH related, not just because someone without MH cant find a relationship. Not sure how we are suppose to help there	Less than 25%	Less than 25%	Few	Rarely	Always the service user	None at all	None at all	None at all	A moderate amount	None at all	None at all	A little	None at all	None at all	None at all		None at all				Sexual assault		One to one conversations,Group settings												I guess figure out whats stopping them in the first place or what barriers they have and figure out what we can do to help with those barriers		No
42	More than 10 years	psychiatrist	Psychiatrist		Prefer not to say	NHS community based mental health team		U.K.		Somewhat agree	Relationships are an important aspect of overall wellbeing, and health. Whilst we may not be experts at supporting people in forming intimate relationships, or indeed matchmaking, our role should include an interest in all aspects of a person's emotional health - and they should be made to feel comfortable discussing such matters. Just as their physical wellbeing, or wishes regarding employment/e…	50-75%	25-50%	Few	Rarely	Usually me	A great deal	A little	A little	A moderate amount	A little	A great deal	A little	A great deal	A great deal							Lack of training perhaps	This is a very important area, and I welcome a better understanding of how to navigate these issues and offer a more holistic approach to clients	One to one conversations			Please tick	Please tick			Please tick		how unwell they may be				Support with social skills, ensuring the person is being treated for symptoms that may affect confidence etc, or functioning, addressing sexual side effects or symptoms as well. Improving self-esteem,	No
43	6-10 years		Psychiatrist		NHS	NHS community based mental health team		U.K.		Somewhat disagree	It feels slightly intrusive to become involved in someone's romantic life; a breach of a professional boundary. Also, there is barely enough time to do the core aspects of my job, so in my opinion there is very unlikely to be resource for this. However, perhaps social workers / OTs within my team could run groups on safety / appropriate when online dating etc. which would be in keeping with this …	50-75%	50-75%	Few	Rarely	Always the service user	A great deal	A moderate amount	A great deal	A moderate amount	A moderate amount	A great deal	A little	A moderate amount	A moderate amount							Time, and feeling unable to help.		Unsure										Please tick		Optimising mental health can sometimes facilitate this, as can helping people to engage in social activities. But this is an indirect effect of something that is done anyway.	Possibly, groups to discuss online dating safety etc.	No
44	More than 10 years	Bank Occupational Therapist	Occupational therapist		NHS	Inpatient service		U.K.		Somewhat agree	I think it should be more because it is a strong motivator and some patients do not have experience of developing relationships of any kind	More than 75%	More than 75%	Many	Sometimes	Usually the service user	A moderate amount	A little	A little	A little	None at all	A moderate amount	None at all	A great deal	A great deal		Other management priorities		Also feel inequipped like it would be opening a tin of worms					One to one conversations,Group settings												Begin to discuss when they bring it up - based around their circumstances there is no guidance		No
45	More than 10 years	Senior CBT Psychotherapist	Counsellor / therapist		NHS	Inpatient service		U.K.		Somewhat agree	Depression can be linked with loneliness and a lack of connection with others. Helping someone to try dating again could be really beneficial to their mental health.	50-75%	25-50%	Many	Sometimes	Sometimes me, sometimes the service user	None at all	None at all	A little	None at all	None at all	A moderate amount	A little	None at all	None at all	A moderate amount	Needing to prioritise more pressing current issues (e.g. risk, accommodation, getting out more in geberal). Sometimes other things need to be in place first.					Prioritising other issues	Sometimes people, at least in more acute services, might benefit from more stability (e.g. of mpod, of routine, being able to go out) if they are then to find a hood relationship. But this is cery influenced by the fact i wiork in secondary and inpatient services.	One to one conversations		Please tick				Please tick					I might feel slightly more uncomfortable having this conversation with men, especially much younger men, or gay men -where I feel I might not understand the dating scene as much. That I might be out of touch somehow.	Through therapy, clarifying what they want, problrm solving how they might go about it, challenging anxieties or negative thoughts about how it might work out. s		No
46	2-5 years	Trainee Clinical Psychologist	Psychologist		NHS	NHS community based mental health team		U.K.		Somewhat agree	I would see supporting someone to develop their skills and knowledge around navigating romantic relationships as a part of my role if important to the person. Particularly if mental health difficulties or learning difficulties or neurodivergence was a barrier to this..	50-75%	25-50%	Few	Rarely	Always the service user	None at all	None at all	A moderate amount	A little	A little	A moderate amount	A little	A moderate amount	A little	A moderate amount	Other support around the person such as family or services being opposed	A little	People not wanting to discuss this until they have built a trusting relationship with the professional	A moderate amount	Relationship goals not being part of routine assessment	Other supports and services seeing this as unimportant or inappropriate		One to one conversations			Please tick				Please tick				Religion as I sometimes assume this conversation would be inappropriate for certain religions, and level of social skill because the pressure, importance and risks are higher and I feel less skilled at pitching this helpfully	Talking about and having easyread materials available describing qualities of supportive romantic relationships, and dating safety including online. Role playing starting conversations or using drama or discussion to explore feelings around romance and sexuality. Also sadly safeguarding as sometimes this is expressed in the context of abusive relationships.	Training! Being aware of organisations to signpost to that set up safe spaces for more vulnerable people to meet someone.	No
47	2-5 years	Trainee clinical psychologist	Psychologist		NHS	NHS community based mental health team		U.K.		Somewhat disagree	It’s relevant to mental health, and somewhat relevant in terms of values and behaviour, but actually practically finding somebody feels a little beyond our scope	50-75%	50-75%	Few	Sometimes	Always the service user	None at all	A little	None at all	None at all	A little	A moderate amount	A little	A little	A great deal							Lack of training		Group settings										Please tick		In LD service we specifically had a sex and relationships group. It comes up in CAMHS but feels less focused on as a part of the work	Perhaps psycho Ed on healthy relationships, for some people like LD services maybe learning social skills to develop relationships	No
48	6-10 years	Trainee advanced OT practitioner	Occupational therapist		NHS	Inpatient service		U.K.		Strongly agree	OTs work holistically with all aspects of life	More than 75%	25-50%	Many	Sometimes	Sometimes me, sometimes the service user	A little	A little	A moderate amount	A moderate amount	A moderate amount	A little	A little	A great deal	A moderate amount							Management support		One to one conversations		Please tick						Please tick	Forensic service users so their offence		Work in forensics, some may have sexual offences	Meeting sexual needs in hospital, social skills, online safety	Talking about sex and relationships more, improving policies and access to material to meet needs	Yes	Online course which I asked to attend
49	2-5 years	Occupational therapist	Occupational therapist		NHS	NHS community based mental health team		U.K.		Somewhat agree	Whatever the occupational barriers might be, i would explore goals and ways of overcoming them. There would be limits however.	25-50%	Less than 25%	Many	Sometimes	Sometimes me, sometimes the service user	None at all	A little	A little	A little	None at all	A moderate amount	A little	None at all	A little	A little	Colleagues opinions of whether it's our role	None at all		None at all		Being intrusive to the service user. Also, a make worker asking a female might be viewed dimly or inappropriate.	None	One to one conversations		Please tick									I would pay extra attention to my approach with females as a male worker.	I ask about satisfaction with intimate relationships as part of an initial screener/putcome measure.	Open conversion. Looking at roles and routines that might support opportunities. We can explore what the emotional, practical and esteem barriers are. There are always options but it takes the service user a lot to over come this.	No
50	2-5 years		Occupational therapist		NHS	NHS community based mental health team		U.K.		Somewhat disagree	We can help people attend groups etc or meet new people but we can’t really promote anything that isn’t regulated. Would be a challenge to help them find this relationship	25-50%	Less than 25%	None	Rarely	Always the service user	None at all	A little	A little	A little	A moderate amount	A moderate amount	A moderate amount	A moderate amount	A great deal							Boundaries	It could appear as though single staff members are flirting if this conversation was not done effectively	Unsure		Please tick	Please tick	Please tick		Please tick	Please tick	Please tick	There diagnosis		Some patients would turn the conversation into a situation it is not and say staff are being inappropriate	I would say they need to get out of their home to try and meet new people and hope they meet someone that eay	Unsure	No
51	2-5 years	Trainee Clinical Psychologist	Psychologist		NHS	NHS community based mental health team		U.K.		Somewhat agree	Relationships are a hugely important part of our identity and wellbeing. That said, services are usually very limited in the type of therapeutic intervention we are 'allowed' to offer due to funding and commissioning, and focused on particular mental-health related outcomes (which while linked to relationships, are not usually defined as such). Further, psychologists and most other professionals …	25-50%	25-50%	Few	Rarely	Usually the service user	A moderate amount	A moderate amount	A great deal	A little	A moderate amount	A great deal	A little	A great deal	A great deal	A moderate amount	Service users may not perceive relationships as relevant to their presenting needs/difficulties	A moderate amount	Short term therapeutic models don't allow time			Concerns re: relevance/appropriateness - not personally, but at service level and service user level.	Consideration of relationships fits a social/biopsychosocial model of mental health, but many services and service users are still within an 'illness' model where holistic conversations re: wider relationships may not be a) trained, b) seen as appropriate	One to one conversations			Please tick					Please tick	Not brought it themselves		As someone who is not religious, I would not want to make assumptions about the types of relationships someone may prefer to seek if they are religious (e.g. different understandings of 'dating'). I would not want to ask someone about finding a relationship if they have not brought it up themselves. This is because I would not want to assume that finding a romantic relationship is something they …	Recommendations re: dating apps, approaches to dating, building self confidence, conversations re: navigating sex and consent.	Scaffolding knowledge re: relationship boundaries, communication, sex and consent.	No
52
53	More than 10 years		Psychiatrist		NHS	Inpatient service		U.K.
54	6-10 years		Nurse		NHS	Other (please specify)	liaison	U.K.		Somewhat agree	Nature of the service/ acute emeregncy assessments but I would strongly agree for treatment/ community services. who work with people longer term.	25-50%	More than 75%	Few	Rarely	Sometimes me, sometimes the service user	A moderate amount	A great deal	A little	A moderate amount	None at all	None at all	A moderate amount	None at all	A moderate amount	A great deal	One off assessment patient in crisis/ may have never met them before					Nature of the service and being a male member of staff I would not feel comfortable discussing with a female patient and would also be concerned that this would make them uncomfortable.	I think gender of staff member and nature of service are largest factors	One to one conversations		Please tick												No
55	2-5 years	Doctoral research fellow	Psychiatrist		NHS	NHS community based mental health team		U.K.		Strongly agree	We consider the social life of the person in many other ways and this is likely to be one of the most important and meaningful aspects of this for the person	50-75%	More than 75%	Few	Rarely	Sometimes me, sometimes the service user
56	6-10 years	Trainee Clinical Psychologist	Psychologist		NHS	NHS community based mental health team		U.K.		Strongly agree	Whilst I don’t think we should be advising someone if they should/shouldnt be in a relationship. Sex and relationships are a significant part of identity and if it’s something that someone wants to explore, wants to think about, patterns, barriers etc, then it’s of course part of our job.	50-75%	25-50%	All, or nearly all	Frequently	Sometimes me, sometimes the service user	A little	None at all	A little	A little	None at all	A little	A little	A moderate amount	A moderate amount							Lack of support / training around having these conversations		One to one conversations,Group settings		Please tick	Please tick	Please tick	Please tick	Please tick						Exploring ideas around relationships, sex, where they come from.	Using social graces frameworks to think about how one’s own identity influences conversations with service user, what relationships mean to them, how relationship are constructed, how different parts of identity relate to what a relationship means, discrimination around relationships, own biases/prejudices around relationships. How able practitioner is to explore the relationship in the service u…	No
57	6-10 years	Specialist Occupational Therapist	Occupational therapist		NHS	NHS community based mental health team		U.K.		Strongly agree	Can support mental well-being. Also important to encourage service users to think about risk/disclosure of offences as part of my responsibility to society	More than 75%	More than 75%	Many	Rarely	Usually me	A little	A little	A great deal	None at all	None at all	A great deal	A moderate amount	A moderate amount	A moderate amount	A moderate amount	Worries the service user will exploit another person due to knowledge of their risk history	A moderate amount	Worries an unhelpful relationship could de-stabalise them			Not feeling able to help,vworries they will be exploited, or exploit someone		One to one conversations		Please tick					Please tick				Easier to discuss as a female with a heterosexual female or homosexual man as worried it could be misunderstood as flirting	Support to meet people online, discuss progress	Unsure	No
58	2-5 years	Mental Health Support Worker	Support worker		NHS	Inpatient service		U.K.		Strongly agree	I believe this is important. Because many service users can struggle to form relationships in general, and having some support regarding intimate relationship would be useful for these users.	More than 75%	25-50%	None	Never	Not applicable - I don't have these conversations	A little	A great deal	A great deal	A great deal	A great deal	A moderate amount	A moderate amount	A great deal	A great deal		Young people					Boundaries, triggering and intrusiveness		One to one conversations,Group settings			Please tick	Please tick							Religion and Age. Some religion may perceive this conversation as intrusive or inappropriate. So it can be trick to deal with this. Also, depending on the age, even if the service user wants to talk about, it can feel a bit inappropriate. Specially if it is children and young people.	None	I believe that group activity and open conversation about what is that stop or scary people who wants to build intimate relationship. Would be a good start	No
59	More than 10 years	Team Leader	Social worker		NHS	NHS community based mental health team		U.K.		Somewhat agree	Agree that supporting with general social skills and areas that support development in this area is part of the role. Discussing what a safe and healthy relationship might look like and navigating this	More than 75%	25-50%	Few	Sometimes	Usually the service user	A little	A little	A moderate amount	A moderate amount	A little	A moderate amount	A moderate amount	None at all	A little	A moderate amount	Financial implications for people					Not being able to do anything to help if they want a relationship		One to one conversations										Please tick		Discuss safety and healthy relationships and what they look like		No
60	6-10 years		Psychiatrist		NHS	NHS community based mental health team		U.K.
61	6-10 years	Trainee Clinical Psychologist	Psychologist		NHS	Other (please specify)	Placement rotations	U.K.		Somewhat agree	Relationships are part of well-being. It should be no different to thinking through with someone what they need for other values they have such as employment or exercise. We know from research that loneliness is integral to physical and mental health, and relationships are relevant to tackling isolation.	25-50%	Less than 25%	Few	Sometimes	Sometimes me, sometimes the service user
62	6-10 years		Psychiatrist		NHS	Inpatient service		U.K.		Somewhat agree	our role is to help a patient holistically	50-75%	25-50%	None	Never	Not applicable - I don't have these conversations	A moderate amount	A little	A moderate amount	A great deal	A moderate amount	A moderate amount	A great deal	A moderate amount	A great deal							worries about service user being vulnerable to exploitation		Group settings			Please tick								certain religions may feel that having a conversation about relationships is intrusive		connecting them with other services that are better suited to support a patient if they wish to receive input in seeking a romantic relationship	No
63	Less than 2 years		Psychologist		Prefer not to say	Prefer not to say		U.K.
[truncated: 16 more columns]
